# Supplementary material for: Assessing Adventitious Matches of Non-Donors Related to True Contributors
Source: Biomolecules. 2025 Mar 11;15(3):398. doi: 10.3390/biom15030398 (PMC11940124; doi:10.3390/biom15030398)
Supplement: Supplementary file 1 [file biomolecules-15-00398-s001.zip]

Archive with 1 entries (1 files):
- biomolecules-3293544-supplementary.pdf
